# Supplementary material for: High-Performance Work Systems and Nurse Role Stress: Serial Indirect Associations of Psychological Capital and Professional Identity
Source: Healthcare (Basel). 2026 May 8;14(10):1272. doi: 10.3390/healthcare14101272 (PMC13205375; doi:10.3390/healthcare14101272)
Supplement: Supplementary file 1 [file healthcare-14-01272-s001.zip]

Archive with 1 entries (1 files):
- healthcare-4230327-supplementary.pdf
